# Supplementary material for: HLAscan: genotyping of the HLA region using next-generation sequencing data
Source: BMC Bioinformatics. 2017 May 12;18:258. doi: 10.1186/s12859-017-1671-3 (PMC5427585; doi:10.1186/s12859-017-1671-3)
Supplement: Supplementary file 3 — Sequencing depth for five samples from Korean subjects. (XLSX 11 kb) [file 12859_2017_1671_MOESM3_ESM.xlsx]

## Sheet: Sheet1
Supplemental table S3. Sequencing depth for five samples from Korean subjects.
	Individual1	Individual2	Individual3	Individual4	Individual5
HLA gene_Exon No.	NS1512240004	NS1512240008	NS1512240012	NS1512240016	NS1512240020	Gene-average Depth	Average of all	Median of all
A_EX2	77.1037	78.8407	97.1037	67.9481	41.2926		124.214	101.268
A_EX3	118.605	97.1558	120.801	69.529	80.1196
A_EX4	158.714	137.214	146.152	112.833	87.7572	99.4113
B_EX2	150.019	58.9519	50.4852	28.0407	40.7926
B_EX3	97.4638	65.9022	79.5254	63.7391	110.663
B_EX4	268.301	215.714	197.935	145.754	198.109	118.093
C_EX2	110.748	69.5889	89.8593	86.7704	64.3296
C_EX3	124.837	101.268	137.685	78.5145	41.3768
C_EX4	136.239	87.0833	105.946	84.6051	77.9964	93.1231
DQB1_EX2	205.259	185.956	301.722	226.126	200.696
DQB1_EX3	89.9007	70.2943	71.6418	55.3404	45.078	145.201
DRB1_EX2	247.641	163.189	186.315	147.167	56.3963
DRB1_EX3	285.528	297.39	296.787	151.567	130.525	196.251
